# Supplementary material for: The Effect of Oral Potentially Malignant Disorders (OPMD) on Dental Implants Survival—A Systematic Review
Source: Dent J (Basel). 2025 Jan 15;13(1):35. doi: 10.3390/dj13010035 (PMC11763872; doi:10.3390/dj13010035)
Supplement: Supplementary file 1 [file dentistry-13-00035-s001.zip]

Archive with 1 entries (1 files):
- dentistry-3268020-supplementary.pdf
